# Supplementary material for: Internally Catalyzed Hydrogen Atom Transfer (I-CHAT)—A New Class of Reactions in Combustion Chemistry
Source: Molecules. 2025 Jan 24;30(3):524. doi: 10.3390/molecules30030524 (PMC11820802; doi:10.3390/molecules30030524)
Supplement: Supplementary file 1 [file molecules-30-00524-s001.zip]

Archive with 1 entries (1 files):
- molecules-3429514-supplementary.pdf
